# Supplementary material for: Hesperidin Reverses Oxidative Stress-Induced Damage in Kidney Cells by Modulating Antioxidant, Longevity, and Senescence-Related Genes
Source: Biomedicines. 2025 Dec 9;13(12):3016. doi: 10.3390/biomedicines13123016 (PMC12730979; doi:10.3390/biomedicines13123016)
Supplement: Supplementary file 1 [file biomedicines-13-03016-s001.zip]

Archive with 2 entries (2 files):
- Supplementary Figure S1 and S2.pdf
- Supplementary File 1_Density of WB.xlsx
