# Supplementary material for: Hesperidin Reverses Oxidative Stress-Induced Damage in Kidney Cells by Modulating Antioxidant, Longevity, and Senescence-Related Genes
Source: Biomedicines. 2025 Dec 9;13(12):3016. doi: 10.3390/biomedicines13123016 (PMC12730979; doi:10.3390/biomedicines13123016)
Supplement: Supplementary file 1 [file biomedicines-13-03016-s001.zip › Supplementary File 1_Density of WB.xlsx]

## Sheet: KL
		Conditions					Fold change	Conditions
		Control	100 μM Hes	500 μM H2O2	500 μM H2O2+ 100 μM Hes			Control	100 μM Hes	500 μM H2O2	500 μM H2O2+ 100 μM Hes
Batch 1	KL band density	16915.9	21642.4	5712.51	10957.1		Batch 1	1	1.38544	0.406059	0.588585
	Actin band density	28652.9	26460.1	23829.4	31532.7		Batch 2	1	1.48029	0.925418	0.877935
	Normalise to actin	0.590372	0.817926	0.239726	0.347484		Batch 3	1	1.19081	0.987655	1.1063
Batch 2	KL band density	22604.7	31866.7	18420.2	20654.2		Average	1	1.35218	0.773044	0.857606
	Actin band density	35846.7	34138.1	31565.1	37307.5		T-test vs control		0.0144555	0.285762	0.395645
	Normalise to actin	0.630594	0.933464	0.583563	0.553621		T-test vs H2O2				0.739842
Batch 3	KL band density	37919.8	23528.3	23658.7	22939.6
	Actin band density	34585.3	18020.9	21848	18912.1
	Normalise to actin	1.09641	1.30561	1.08288	1.21296

## Sheet: SIRT1
		Conditions					Fold change	Conditions
		Control	100 μM Hes	500 μM H2O2	500 μM H2O2+ 100 μM Hes			Control	100 μM Hes	500 μM H2O2	500 μM H2O2+ 100 μM Hes
Batch 1	SIRT1 band density	19034.8	25547.8	28837.3	36136.1		Batch 1	1	1.41758	1.44452	2.03974
	Actin band density	27621.9	26152.4	28969.1	25708.2		Batch 2	1	1.6508	1.53799	1.92945
	Normalise to actin	0.689121	0.976881	0.99545	1.40563		Batch 3	1	1.67134	1.73431	1.9855
Batch 2	SIRT1 band density	14695.5	20172.9	20338.4	23058.6		Average	1	1.57991	1.57227	1.98489
	Actin band density	29595.8	24610.3	26632.2	24068.2		T-test vs control		0.00205042	0.00257965	6.50869e-06
	Normalise to actin	0.496541	0.819692	0.763676	0.95805		T-test vs H2O2				0.0105974
Batch 3	SIRT1 band density	11245.6	16670.1	15437	17226.9
	Actin band density	29505.3	26169.1	23353.5	22764.2
	Normalise to actin	0.38114	0.637014	0.661015	0.756754

## Sheet: MnSOD
		Conditions					Fold Change	Conditions
		Control	100 μM Hes	500 μM H2O2	500 μM H2O2+ 100 μM Hes			Control	100 μM Hes	500 μM H2O2	500 μM H2O2+ 100 μM Hes
Batch 1	MnSOD band density	19470.1	19193.6	22380.4	24400.7		Batch 1	1	1.04119	1.09602	1.34653
	Actin band density	27621.9	26152.4	28969.1	25708.2		Batch 2	1	1.0219	1.29403	1.80046
	Normalise to actin	0.704879	0.733914	0.77256	0.949141		Batch 3	1	1.42592	1.82673	2.45686
Batch 2	MnSOD band density	28087	27512.7	34432.5	42673.9		Batch 4	1	1.84919	2.73492	2.72769
	Actin band density	23742.8	22759	22493.2	20035.7		Average	1	1.33455	1.73793	2.08289
	Normalise to actin	1.18297	1.20887	1.5308	2.12989		T-test vs control		0.137301	0.0906508	0.0135203
Batch 3	MnSOD band density	10141.1	15069.5	18493.3	23141.5		T-test vs H2O2				0.501126
	Actin band density	38769.8	40402.7	38703.2	36009.6
	Normalise to actin	0.261573	0.372983	0.477824	0.642648
Batch 4	MnSOD band density	35692.1	27961	34788	29899.6
	Actin band density	42189.5	17873.2	15035.5	12957
	Normalise to actin	0.845994	1.56441	2.31372	2.30761

## Sheet: β-gal
		Conditions					Fold Change	Conditions
		Control	100 μM Hes	500 μM H2O2	500 μM H2O2+ 100 μM Hes			Control	100 μM Hes	500 μM H2O2	500 μM H2O2+ 100 μM Hes
Batch 1	β-gal band density	8957.72	7852.77	26996.8	9175.55		Batch 1	1	1.08172	3.30387	1.08611
	Actin band density	17043.1	13812	15546.8	16073.5		Batch 2	1	1.27554	2.34368	1.87122
	Normalise to actin	0.525592	0.568545	1.73649	0.570849		Batch 3	1	0.70335	3.22084	2.02619
Batch 2	β-gal band density	2610.03	3133.95	5319.41	5158.7		Average	1	1.0202	2.95613	1.66117
	Actin band density	14534.6	13682.2	12639.2	15352.2		T-test vs control		0.910088	0.00311753	0.0855262
	Normalise to actin	0.179574	0.229054	0.420865	0.336023		T-test vs H2O2				0.0376385
Batch 3	β-gal band density	3549	2419.81	10352.7	6474.92
	Actin band density	18076.5	17523.4	16371.6	16276.6
	Normalise to actin	0.196332	0.13809	0.632355	0.397806
